# Supplementary material for: Qualitative Evaluation of a Clinical Decision-Support Tool for Improving Anticoagulation Control in Non-Valvular Atrial Fibrillation in Primary Care
Source: Healthcare (Basel). 2026 Jan 13;14(2):199. doi: 10.3390/healthcare14020199 (PMC12840853; doi:10.3390/healthcare14020199)
Supplement: Supplementary file 1 [file healthcare-14-00199-s001.zip]

Archive with 1 entries (1 files):
- healthcare-4038419-supplementary.pdf
